# Supplementary material for: ECMpy, a Simplified Workflow for Constructing Enzymatic Constrained Metabolic Network Model
Source: Biomolecules. 2022 Jan 2;12(1):65. doi: 10.3390/biom12010065 (PMC8773657; doi:10.3390/biom12010065)
Supplement: Supplementary file 1 [file biomolecules-12-00065-s001.zip]

Archive with 1 entries (1 files):
- biomolecules-1511087-supp-update.pdf
